# Supplementary material for: Majority of human traits do not show evidence for sex-specific genetic and environmental effects
Source: Sci Rep. 2017 Aug 17;7:8688. doi: 10.1038/s41598-017-09249-3 (PMC5561094; doi:10.1038/s41598-017-09249-3)
Supplement: Supplementary file 2 — Supplementary Dataset S1 [file 41598_2017_9249_MOESM2_ESM.csv]

ICD.10.ICF.subchapter	rMZM	rMZF	rDZM	rDZF	rDOS	SE_MZM	SE_MZF	SE_DZM	SE_DZF	SE_DOS	freq_rMZM	freq_rMZF	freq_rDZM	freq_rDZF	freq_rDOS	nMZM	nMZF	nDZM	nDZF	nDOS	d_rMZMF	SEd_rMZMF	z_rMZMF	p_rMZMF	d_rDZMF	SEd_rDZMF	z_rDZMF	p_rDZMF	h2M_LS	h2F_LS	c2M_LS	c2F_LS	SE_h2M_LS	SE_h2F_LS	SE_c2M_LS	SE_c2F_LS	d_h2MF	SEd_h2MF	z_h2MF	p_h2MF	d_c2MF	SEd_c2MF	z_c2MF	p_c2MF	dzss_LS	SE_dzss_LS	d_dzssdos	SEd_dzssdos	z_dzssdos
Complex Interpersonal Interactions	0.224	0.249	0.106	0.147		0.03	0.014	0.038	0.019		14	14	14	14	0	994	7728	714	7518		-0.025	0.033105891	-0.755152617	0.450157416	-0.041	0.042485292	-0.965039864	0.334524845	0.236	0.204	-0.012	0.045	0.096829747	0.047201695	0.081706793	0.040496913	0.032	0.107721864	0.297061328	0.766419688	-0.057	0.091192105	-0.62505411	0.531935545	0.138835673	0.016994117
Walking and Moving	0.256	0.445	0.114	0.23		0.031	0.029	0.018	0.033		23	18	22	18	0	2703	1421	2941	1799		-0.189	0.042449971	-4.452299908	8.50E-06	-0.116	0.037589892	-3.085935953	0.002029125	0.284	0.43	-0.028	0.015	0.071693793	0.087863531	0.047507894	0.072090221	-0.146	0.11340194	-1.287455929	0.197935421	-0.043	0.086336551	-0.498050937	0.618448141	0.140997313	0.01580212
Recurrent Depressive Disorder	0.398	0.381	0.152	0.173	0.1	0.031	0.013	0.022	0.013	0.017	20	31	20	29	18	4968	12636	3180	9206	6466	0.017	0.033615473	0.5057195	0.613053577	-0.021	0.025553865	-0.821793504	0.411194431	0.492	0.416	-0.094	-0.035	0.076026311	0.036769553	0.053823787	0.029068884	0.076	0.084451169	0.899928333	0.368158391	-0.059	0.061171889	-0.96449531	0.334797659	0.167579344	0.011192045	0.067579344	0.020353424	3.320293623
All-Cause Mortality	0.356	0.374	0.209	0.247		0.044	0.042	0.042	0.047		27	25	27	25	0	11520	10494	19321	20074		-0.018	0.060827625	-0.295918177	0.767292569	-0.038	0.063031738	-0.60287089	0.546594583	0.294	0.254	0.062	0.12	0.121655251	0.126063476	0.094826157	0.102956301	0.04	0.175191324	0.228321809	0.819396071	-0.058	0.139971426	-0.414370288	0.678602945	0.225957414	0.031317556
Experience of Self and Time Functions	0.51	0.529	0.293	0.292	0.19	0.049	0.033	0.068	0.041	0.065	24	24	23	23	10	7519	12234	5408	7824	7082	-0.019	0.059076222	-0.3216184	0.747741802	0.001	0.07940403	0.012593819	0.989951852	0.434	0.474	0.076	0.055	0.167630546	0.105261579	0.144557947	0.088391176	-0.04	0.197939385	-0.202082067	0.839852567	0.021	0.169440255	0.123937491	0.901364769	0.292266676	0.035111568	0.102266676	0.073877075	1.384281611
Specific Personality Disorders	0.387	0.406	0.247	0.201	0.142	0.048	0.023	0.012	0.014	0.02	21	25	20	24	17	6466	10932	6042	7723	2341	-0.019	0.053225934	-0.356968845	0.72111513	0.046	0.018439089	2.494700265	0.012606357	0.28	0.41	0.107	-0.004	0.098954535	0.053851648	0.053665631	0.036235342	-0.13	0.112658777	-1.153926961	0.248530115	0.111	0.064753378	1.714196277	0.086492684	0.227640126	0.009111079	0.085640126	0.021977529	3.896713186
Depressive Episode	0.453	0.496	0.254	0.267	0.257	0.016	0.016	0.015	0.015	0.023	99	108	91	98	56	43816	51415	35706	38855	49370	-0.043	0.022627417	-1.900349474	0.057387273	-0.013	0.021213203	-0.612825877	0.539991479	0.398	0.458	0.055	0.038	0.043863424	0.043863424	0.034	0.034	-0.06	0.06203225	-0.96723882	0.33342466	0.017	0.048083261	0.353553391	0.72367361	0.260511808	0.010606602	0.003511808	0.02532785	0.138654008
Temperament and Personality Functions	0.477	0.473	0.223	0.255	0.236	0.019	0.017	0.016	0.014	0.024	294	316	292	314	166	71518	107168	73163	93343	90680	0.004	0.025495098	0.156892908	0.875329249	-0.032	0.021260292	-1.505153389	0.132284645	0.508	0.436	-0.031	0.037	0.049678969	0.044045431	0.037215588	0.032756679	0.072	0.066392771	1.08445542	0.278162923	-0.068	0.049578221	-1.371569988	0.170197342	0.241187825	0.010536074	0.005187825	0.026210854	0.197926599
Eating Disorders	0.445	0.514	0.215	0.243	0.128	0.041	0.016	0.047	0.014	0.015	23	91	22	87	10	9554	29473	6880	16503	6169	-0.069	0.044011362	-1.567776969	0.116933191	-0.028	0.049040799	-0.570953173	0.568031385	0.46	0.542	-0.015	-0.028	0.124739729	0.042520583	0.102552426	0.032249031	-0.082	0.131787708	-0.622212809	0.533801945	0.013	0.107503488	0.120926309	0.903749404	0.240732487	0.0134174	0.112732487	0.020125273	5.601538299
Food	0.453	0.444	0.248	0.255	0.148	0.015	0.012	0.012	0.01	0.011	167	195	167	193	95	35697	54944	41985	76799	34895	0.009	0.019209373	0.468521286	0.639411853	-0.007	0.015620499	-0.44812908	0.654060042	0.41	0.378	0.043	0.066	0.038418745	0.031240999	0.028301943	0.023323808	0.032	0.049517674	0.646233913	0.51812788	-0.023	0.036674242	-0.627143166	0.530565394	0.252134332	0.007682213	0.104134332	0.013417019	7.761361403
Sleep Disorders	0.349	0.402	0.13	0.209		0.018	0.02	0.013	0.018	0.045	18	18	19	18	7	13810	10277	16197	15287		-0.053	0.026907248	-1.969729488	0.048869382	-0.079	0.022203603	-3.557981058	0.000373716	0.438	0.386	-0.089	0.016	0.044407207	0.053814496	0.031622777	0.041182521	0.052	0.069771054	0.745294745	0.456093557	-0.105	0.05192302	-2.022224441	0.04315317	0.157321245	0.01053883		0.046217604
Memory Functions	0.49	0.41	0.244	0.236		0.041	0.034	0.03	0.019	0.055	27	17	27	17	5	4445	2052	4310	2714		0.08	0.053263496	1.501966752	0.133105696	0.008	0.035510562	0.225285087	0.8217575	0.492	0.348	-0.002	0.062	0.101607086	0.077897368	0.072670489	0.050990195	0.144	0.128031246	1.124725442	0.260705397	-0.064	0.088774996	-0.720923712	0.470956453	0.238293569	0.016051562		0.057294438
Respiration Functions	0.463	0.536	0.207	0.151	0.254	0.027	0.025	0.036	0.038	0.037	20	19	20	19	19	831	819	733	689	658	-0.073	0.036796739	-1.983871452	0.047270172	0.056	0.052345009	1.069825008	0.284698084	0.512	0.77	-0.049	-0.234	0.09	0.090972523	0.076896034	0.08000625	-0.258	0.127968746	-2.016117276	0.043787714	0.185	0.110968464	1.667140315	0.095486507	0.180657468	0.026134297	-0.073342532	0.045299023	-1.619075364
Sleep Functions	0.504	0.529	0.226	0.31	0.152	0.071	0.087	0.07	0.083	0.09	24	15	24	15	32	7078	6176	9770	8490	5289	-0.025	0.112294256	-0.222629374	0.823823973	-0.084	0.108577162	-0.77364336	0.439141723	0.556	0.438	-0.052	0.091	0.199409127	0.240482848	0.15697452	0.187416648	0.118	0.312403585	0.377716536	0.705641182	-0.143	0.244470857	-0.584936796	0.558590216	0.261406049	0.053510332	0.109406049	0.104706044	1.044887614
Potential Health Hazards Related to Socioeconomic and Psychosocial Circumstances	0.523	0.465	0.377	0.341	0.31	0.032	0.036	0.04	0.069	0.038	33	71	32	71	25	11902	35403	8604	24857	8739	0.058	0.048166378	1.204159458	0.228527953	0.036	0.079755878	0.451377392	0.651717575	0.292	0.248	0.231	0.217	0.102449988	0.155653461	0.086162637	0.142618372	0.044	0.186343768	0.236122734	0.813337434	0.014	0.166625328	0.08402084	0.933039863	0.368045997	0.0346056	0.058045997	0.051395988	1.12938771
Heart Functions	0.54	0.515	0.26	0.287	0.243	0.012	0.018	0.02	0.016	0.027	86	87	78	79	44	4741	6172	4259	6504	2074	0.025	0.021633308	1.155625409	0.24783441	-0.027	0.025612497	-1.054172893	0.291803768	0.56	0.456	-0.02	0.059	0.046647615	0.048166378	0.041761226	0.03671512	0.104	0.067052218	1.551029964	0.120894503	-0.079	0.055605755	-1.420716252	0.155399266	0.27651486	0.012493901	0.03351486	0.029750589	1.126527599
Obsessive-Compulsive Disorder	0.521	0.484	0.28	0.258	0.275	0.016	0.014	0.017	0.011	0.013	24	38	23	37	22	6908	22345	5682	13299	10919	0.037	0.021260292	1.740333607	0.081800456	0.022	0.020248457	1.086502556	0.277256711	0.482	0.452	0.039	0.032	0.04669047	0.035608988	0.037576588	0.02607681	0.03	0.058719673	0.510902027	0.609419661	0.007	0.045738387	0.153044314	0.878363329	0.264521746	0.009235272	-0.010478254	0.015946481	-0.65708883
Endocrine Gland Functions	0.529	0.587	0.324	0.36	0.382	0.017	0.016	0.014	0.022	0.069	123	22	118	22	10	11171	4327	10891	1662	535	-0.058	0.023345235	-2.484447034	0.012975281	-0.036	0.02607681	-1.38053698	0.167421372	0.41	0.454	0.119	0.133	0.044045431	0.054405882	0.032756679	0.0468188	-0.044	0.07	-0.628571429	0.52962967	-0.014	0.057140179	-0.245011485	0.806447538	0.334478923	0.011811261	-0.047521077	0.070003613	-0.67883749
Other Anxiety Disorders	0.499	0.53	0.331	0.285	0.32	0.018	0.015	0.019	0.017	0.018	124	148	115	142	92	56036	58358	47432	48999	75616	-0.031	0.023430749	-1.323047759	0.185819496	0.046	0.025495098	1.804268443	0.071189234	0.336	0.49	0.163	0.04	0.052345009	0.045343136	0.042047592	0.037161808	-0.154	0.069253159	-2.223725282	0.026166933	0.123	0.056115951	2.19189013	0.028387441	0.305629834	0.012669102	-0.014370166	0.0220115	-0.652848093
Dorsalgia	0.337	0.454	0.16	0.244		0.026	0.026	0.02	0.029	0.044	28	26	28	25	9	5736	5981	7025	7566		-0.117	0.036769553	-3.181980515	0.001462717	-0.084	0.03522783	-2.384478414	0.017103351	0.354	0.42	-0.017	0.034	0.065604878	0.077897368	0.047707442	0.063560994	-0.066	0.101843016	-0.648056217	0.516948591	-0.051	0.079473266	-0.641725232	0.521051604	0.187392769	0.016464256		0.046979482
Looking After One's Health	0.534	0.568	0.296	0.335	0.213	0.023	0.02	0.021	0.022	0.019	80	73	71	65	46	27939	33396	26933	28825	23237	-0.034	0.030479501	-1.115503815	0.264634584	-0.039	0.030413813	-1.282312101	0.199733185	0.476	0.466	0.058	0.102	0.062289646	0.059464275	0.04788528	0.048332184	0.01	0.086116201	0.116122169	0.907555719	-0.044	0.068036755	-0.64670927	0.517820123	0.314726419	0.015190466	0.101726419	0.024325918	4.181812206
Phobic Anxiety Disorders	0.481	0.515	0.219	0.26	0.264	0.038	0.028	0.036	0.027	0.039	31	40	31	40	21	9119	13773	6517	8697	12801	-0.034	0.047201695	-0.720313118	0.47133223	-0.041	0.045	-0.911111111	0.362236833	0.524	0.51	-0.043	0.005	0.104690019	0.077794601	0.08141253	0.060827625	0.014	0.130430058	0.107337221	0.914521457	-0.048	0.101626768	-0.472316506	0.636700891	0.245339138	0.0216	-0.018660862	0.044582059	-0.418573347
Muscle Power Functions	0.696	0.901	0.352	0.431		0.015	0.021	0.011	0.066		36	17	36	17	0	5705	835	6318	648		-0.205	0.025806976	-7.943588647	1.96E-15	-0.079	0.066910388	-1.180683636	0.237728425	0.688	0.94	0.008	-0.039	0.03720215	0.138520757	0.026627054	0.133660016	-0.252	0.143429425	-1.756961654	0.078924346	0.047	0.136286463	0.344861837	0.730198242	0.354209568	0.010850333
Blood Pressure Functions	0.554	0.533	0.276	0.325	0.254	0.014	0.016	0.016	0.015	0.02	143	78	137	72	49	8431	9350	7533	9268	2218	0.021	0.021260292	0.987756912	0.323271715	-0.049	0.021931712	-2.234207688	0.025469411	0.556	0.416	-0.002	0.117	0.042520583	0.043863424	0.034928498	0.034	0.14	0.061090097	2.291697116	0.021923127	-0.119	0.04874423	-2.441314571	0.014633901	0.302276879	0.010943058	0.048276879	0.022798038	2.117589213
Problems Related to Upbringing	0.565	0.651	0.402	0.521	0.347	0.03	0.026	0.027	0.032	0.032	28	39	28	39	33	11805	17937	10586	14445	17341	-0.086	0.039698866	-2.166308704	0.030287605	-0.119	0.041868843	-2.842208954	0.004480212	0.326	0.26	0.239	0.391	0.080721744	0.082462113	0.061773781	0.069079664	0.066	0.115394974	0.571948654	0.567356761	-0.152	0.092671463	-1.64020288	0.100962991	0.453509163	0.02063587	0.106509163	0.038076753	2.797222825
Immunological System Functions	0.619	0.471	0.295	0.25		0.048	0.035	0.038	0.035	0.017	26	19	26	19	5	2100	2462	1457	2656		0.148	0.059405387	2.491356552	0.012725634	0.045	0.051662365	0.871040256	0.383732173	0.648	0.442	-0.029	0.029	0.122441823	0.098994949	0.08988882	0.078262379	0.206	0.157454755	1.308312343	0.19076739	-0.058	0.119184731	-0.486639519	0.626513812	0.270801625	0.025744079		0.030850569
Mental and Behavioural Disorders Due to Use of Alcohol	0.582	0.593	0.378	0.405	0.319	0.012	0.019	0.014	0.019	0.021	179	138	178	137	77	74956	62190	75006	49076	41645	-0.011	0.022472205	-0.489493575	0.624492302	-0.027	0.023600847	-1.144026716	0.252612557	0.408	0.376	0.174	0.217	0.036878178	0.053740115	0.030463092	0.042485292	0.032	0.065176683	0.49097313	0.623445453	-0.043	0.052278102	-0.822524115	0.410778668	0.387577621	0.011270782	0.068577621	0.023833391	2.877375769
Mental and Behavioural Disorders Due to Multiple Drug Use and Use of Other Psychoactive Substances	0.649	0.608	0.42	0.462	0.439	0.023	0.06	0.034	0.03	0.078	37	23	37	22	11	9159	3446	6737	2053	1537	0.041	0.064257295	0.638059847	0.523434723	-0.042	0.045343136	-0.926270292	0.354305531	0.458	0.292	0.191	0.316	0.082097503	0.134164079	0.071784399	0.084852814	0.166	0.157289542	1.055378495	0.291252254	-0.125	0.111144051	-1.124666586	0.260730346	0.443852882	0.022495136	0.004852882	0.081179007	0.059780009
Hyperkinetic Disorders	0.635	0.628	0.2	0.23	0.225	0.018	0.019	0.022	0.029	0.023	83	81	80	79	44	30791	41861	27761	31859	42465	0.007	0.026172505	0.267456252	0.789117893	-0.03	0.036400549	-0.824163384	0.409846729	0.87	0.796	-0.235	-0.168	0.056850682	0.069339743	0.047539457	0.061032778	0.074	0.089666047	0.825284513	0.409210082	-0.067	0.077362782	-0.86604952	0.386463006	0.211005273	0.017527208	-0.013994727	0.028917175	-0.483958993
Conduct Disorders	0.62	0.675	0.411	0.419	0.386	0.017	0.011	0.014	0.011	0.011	239	192	234	188	157	94422	66233	81299	52019	87739	-0.055	0.020248457	-2.716256391	0.006602477	-0.008	0.017804494	-0.449324765	0.653197395	0.418	0.512	0.202	0.163	0.044045431	0.031112698	0.032756679	0.024596748	-0.094	0.053925875	-1.743133513	0.081310296	0.039	0.040963398	0.952069448	0.341061762	0.415953948	0.008649502	0.029953948	0.013993351	2.140584314
Function of Brain	0.702	0.706	0.304	0.354	0.295	0.01	0.009	0.009	0.009	0.009	457	428	455	426	381	16589	19482	15739	15357	15065	-0.004	0.013453624	-0.297317658	0.766224001	-0.05	0.012727922	-3.928371007	8.55E-05	0.796	0.704	-0.094	0.002	0.026907248	0.025455844	0.02059126	0.020124612	0.092	0.037040518	2.483766537	0.013000101	-0.096	0.02879236	-3.334217816	0.000855396	0.329230765	0.006363961	0.034230765	0.011022704	3.105478063
General Metabolic Functions	0.672	0.68	0.337	0.379	0.316	0.012	0.01	0.014	0.011	0.013	223	221	222	212	100	15594	28436	12532	29212	19256	-0.008	0.015620499	-0.51214752	0.608547769	-0.042	0.017804494	-2.358955016	0.018326477	0.67	0.602	0.002	0.078	0.036878178	0.029732137	0.030463092	0.024166092	0.068	0.047370877	1.435481125	0.151150043	-0.076	0.038884444	-1.9545091	0.05064104	0.363140059	0.008649502	0.047140059	0.015614541	3.018984681
Religion and Spirituality	0.702	0.763	0.538	0.664	0.505	0.068	0.05	0.089	0.072	0.11	21	27	21	27	17	3517	9023	2255	6105	4416	-0.061	0.084403791	-0.72271635	0.469854169	-0.126	0.114477072	-1.100657082	0.271045932	0.328	0.198	0.374	0.565	0.224008928	0.175316856	0.190546582	0.152433592	0.13	0.284457378	0.45701047	0.64766352	-0.191	0.244016393	-0.782734298	0.433783157	0.617759756	0.055976274	0.112759756	0.123423431	0.91360089
Mental Functions of Language	0.676	0.734	0.471	0.492	0.422	0.041	0.036	0.044	0.04	0.029	21	16	22	17	22	4949	3076	4867	3031	4891	-0.058	0.054561891	-1.063013001	0.287776055	-0.021	0.059464275	-0.353153217	0.723973579	0.41	0.484	0.266	0.25	0.120283	0.107628992	0.097082439	0.087726849	-0.074	0.16140632	-0.458470277	0.646614612	0.016	0.130847239	0.122279997	0.902677273	0.482566252	0.029597603	0.060566252	0.041436917	1.461649579
Higher-Level Cognitive Functions	0.604	0.592	0.371	0.378	0.383	0.022	0.024	0.018	0.025	0.026	126	85	114	73	68	32873	13112	31963	8831	16545	0.012	0.032557641	0.36857707	0.712442989	-0.007	0.030805844	-0.227229616	0.8202452	0.466	0.428	0.138	0.164	0.056850682	0.069310894	0.042190046	0.055461698	0.038	0.089643739	0.423900211	0.67163859	-0.026	0.069685006	-0.373107526	0.709068418	0.37339468	0.014607618	-0.00960532	0.029822517	-0.322082804
Exercise Tolerance Functions	0.599	0.603	0.303	0.243	0.231	0.028	0.04	0.027	0.039	0.036	38	20	37	20	17	4796	2012	3467	2023	2538	-0.004	0.048826222	-0.081923192	0.934707792	0.06	0.047434165	1.264911064	0.205903211	0.592	0.72	0.007	-0.117	0.077794601	0.111731822	0.060827625	0.087658428	-0.128	0.136146979	-0.94016041	0.347135286	0.124	0.106695829	1.162182259	0.245161439	0.283795335	0.022199189	0.052795335	0.042294255	1.248286205
Mental and Behavioural Disorders Due to Use of Tobacco	0.667	0.748	0.42	0.499	0.32	0.021	0.019	0.02	0.021	0.028	98	82	103	84	55	30894	21898	38890	21433	10667	-0.081	0.028319605	-2.860209434	0.004233613	-0.079	0.029	-2.724137931	0.006446958	0.494	0.498	0.173	0.25	0.058	0.056639209	0.045177428	0.046097722	-0.004	0.081067873	-0.049341371	0.96064725	-0.077	0.064544558	-1.192974312	0.232879433	0.458482671	0.014482759	0.138482671	0.031523805	4.392955432
Pervasive Developmental Disorders	0.757	0.723	0.395	0.472	0.411	0.016	0.022	0.025	0.04	0.032	29	24	31	24	26	15989	11573	19074	10821	20184	0.034	0.027202941	1.249864858	0.211348919	-0.077	0.047169906	-1.632396735	0.102595936	0.724	0.502	0.033	0.221	0.059363288	0.091301698	0.052497619	0.082969874	0.222	0.108903627	2.038499597	0.041499995	-0.188	0.098183502	-1.914781983	0.055520313	0.417265386	0.021199958	0.006265386	0.03838539	0.163223201
Asthma	0.713	0.67	0.33	0.324	0.216	0.03	0.037	0.038	0.033	0.029	25	24	26	25	22	5545	6843	5667	6262	9016	0.043	0.047634021	0.90271614	0.366676568	0.006	0.050328918	0.119215756	0.905104425	0.766	0.692	-0.053	-0.022	0.096829747	0.099156442	0.081706793	0.07566373	0.074	0.138592929	0.533937774	0.593384587	-0.031	0.111359777	-0.278376993	0.780722978	0.32658278	0.024916093	0.11058278	0.038233646	2.892289676
Structure of Eyeball	0.762	0.731	0.296	0.337	0.328	0.03	0.02	0.03	0.022	0.022	24	52	24	53	26	2982	7536	1126	5900	2475	0.031	0.036055513	0.859785304	0.389907402	-0.041	0.03720215	-1.102086828	0.270423925	0.932	0.788	-0.17	-0.057	0.084852814	0.059464275	0.067082039	0.048332184	0.144	0.103614671	1.389764586	0.164600375	-0.113	0.082680106	-1.366713287	0.171715192	0.322797056	0.01774091	-0.005202944	0.028261987	-0.184096905
Structure of Trunk	0.713	0.768	0.442	0.406		0.037	0.013	0.041	0.017	0.052	24	72	24	72	4	1578	8894	1300	12830		-0.055	0.039217343	-1.402440748	0.160783672	0.036	0.044384682	0.811090636	0.417313623	0.542	0.724	0.171	0.044	0.11045361	0.042801869	0.089961103	0.036400549	-0.182	0.118456743	-1.536425831	0.124433976	0.127	0.097046381	1.308652617	0.190652049	0.411364641	0.015703616		0.054319458
Structure of Areas of Skin	0.74	0.713	0.424	0.45	0.372	0.037	0.031	0.04	0.02	0.027	29	36	29	36	21	4183	2889	3525	3880	2005	0.027	0.048270074	0.559352784	0.575920979	-0.026	0.04472136	-0.581377674	0.560985941	0.632	0.526	0.108	0.187	0.108977062	0.073783467	0.088141931	0.050606324	0.106	0.131605471	0.80543764	0.420567178	-0.079	0.101636608	-0.777278993	0.436994186	0.444858619	0.017888544	0.072858619	0.032388269	2.249537256
Education	0.77	0.795	0.528	0.558		0.017	0.025	0.024	0.024	0.033	15	14	15	14	6	9675	9264	13908	12346		-0.025	0.030232433	-0.826926502	0.408278721	-0.03	0.033941125	-0.883883476	0.376759118	0.484	0.474	0.286	0.321	0.058821765	0.069310894	0.050921508	0.054120237	0.01	0.090906545	0.11000308	0.912406932	-0.035	0.074310161	-0.470998846	0.637641559	0.543173339	0.016970563		0.037107951
Haematological System Functions	0.694	0.67	0.404	0.381		0.04	0.022	0.035	0.017		16	33	15	33	1	718	2946	573	5200		0.024	0.045650849	0.525729545	0.599076133	0.023	0.038910153	0.591105361	0.554449828	0.58	0.578	0.114	0.092	0.106301458	0.055605755	0.080622577	0.040496913	0.002	0.119966662	0.016671298	0.986698845	0.022	0.090221949	0.243843104	0.807352335	0.385428125	0.015291639
Mental and Behavioural Disorders Due to Use of Cannabinoids	0.677	0.784	0.483	0.558		0.04	0.044	0.065	0.059	0.071	19	15	20	14	9	3883	2844	2914	1692		-0.107	0.059464275	-1.799399724	0.071955473	-0.075	0.087783825	-0.854371516	0.392899173	0.388	0.452	0.289	0.332	0.152643375	0.147200543	0.136014705	0.125936492	-0.064	0.212056596	-0.301806221	0.762799788	-0.043	0.185364506	-0.231975371	0.816557143	0.525118354	0.043686864		0.083363913
Structure of Head and Neck Region	0.791	0.768	0.444	0.43		0.015	0.012	0.027	0.017	0.059	41	60	37	57	4	6115	8607	3561	6675		0.023	0.019209373	1.197332174	0.231177109	0.014	0.031906112	0.438787399	0.660815592	0.694	0.676	0.097	0.092	0.061773781	0.041617304	0.056044625	0.036055513	0.018	0.074484898	0.241659726	0.809043839	0.005	0.066640828	0.075029079	0.940191575	0.433995958	0.014385958		0.060728542
Weight Maintenance Functions	0.763	0.783	0.415	0.416	0.354	0.007	0.007	0.009	0.01	0.016	274	285	267	284	133	70094	70796	76900	67568	54613	-0.02	0.009899495	-2.020305089	0.043351751	-0.001	0.013453624	-0.074329415	0.940748272	0.696	0.734	0.067	0.049	0.022803509	0.024413111	0.019313208	0.02118962	-0.038	0.033406586	-1.137500246	0.255329222	0.018	0.028670542	0.627822096	0.53012049	0.415447638	0.006689647	0.061447638	0.017342185	3.543246593
Disorders of Puberty, Not Elsewhere Classified	0.961	0.937	0.358	0.456	0.214	0.008	0.011	0.03	0.026	0.022	31	26	31	26	10	2731	2414	2944	2276	4784	0.024	0.013601471	1.764515093	0.077645297	-0.098	0.039698866	-2.468584337	0.013564868	1.206	0.962	-0.245	-0.025	0.062096699	0.056462377	0.060530984	0.053150729	0.244	0.083928541	2.907235095	0.00364639	-0.22	0.080554329	-2.73107605	0.00631279	0.415119899	0.019647916	0.201119899	0.029496451	6.818444025
Height	0.919	0.897	0.53	0.54	0.485	0.004	0.005	0.009	0.009	0.009	102	91	102	91	70	29716	27831	35170	28843	36306	0.022	0.006403124	3.435822762	0.000590757	-0.01	0.012727922	-0.785674201	0.432058381	0.778	0.714	0.141	0.183	0.019697716	0.02059126	0.018439089	0.018681542	0.064	0.028495614	2.2459597	0.024706589	-0.042	0.026248809	-1.600072567	0.109582486	0.535018739	0.006363961	0.050018739	0.011022704	4.537792182
Sexual Functions	0.31	0.305	0.18	0.117		0.032	0.019	0.021	0.018		12	15	11	12	0	2656	5461	2178	2895		0.005	0.037215588	0.134352304	0.893123996	0.063	0.027658633	2.277769807	0.022740296	0.26	0.376	0.05	-0.071	0.076550637	0.052345009	0.052801515	0.040706265	-0.116	0.092736185	-1.250860169	0.210985498	0.121	0.066670833	1.814886573	0.069541342	0.143828131	0.013666619
[truncated: 4 more columns]
