# Supplementary material for: Majority of human traits do not show evidence for sex-specific genetic and environmental effects
Source: Sci Rep. 2017 Aug 17;7:8688. doi: 10.1038/s41598-017-09249-3 (PMC5561094; doi:10.1038/s41598-017-09249-3)
Supplement: Supplementary file 3 — Supplementary Code [file 41598_2017_9249_MOESM3_ESM.txt]

#Article: Sex-specific genetic and environmental effects in human traits are the exception rather than the rule
#Authors: Sven Stringer, Tinca Polderman, and Danielle Posthuman


###############################################################
## Created by DP sept 2015
## Updated by SS apr 2017
## Assumes all relevant input files are present in the current working directory
## Meta-analysis file is publicly available and named 'DatasetS1.csv'
## Raw data of twin correlations from individual studies are available upon reasonable request
## Plots are also saved in the current working directory
##############################################################

save_tiff = T
figure1File <- "figure1.tiff"
figure2File <- "figure2.tiff"
figure3File <- "figure3.tiff"
figure4File <- "figure4.tiff"
figureS1File <- "figureS1.tiff"

alab="a"
blab="b"
clab="c"
dlab="d"

#fisher z tranformation 
fish.z <- function(r){0.5*log((1+r)/(1-r))}
#meta-analyze transformed r 
meta_analyze <- function(ess,ses){
  list(es=sum(ess/ses^2)/sum(1/ses^2),
       se=sqrt(1/sum(1/ses^2)))
}
#Transform fisher z tranform back to r scale
fz2r <- function(fz){(exp(2*fz)-1)/(exp(2*fz)+1)}


#######################
#Process raw data from match project (i.e. per study twin correlations, sample sizes, and SE on r scale)
######################
data <- fread("ACEtwincors_v1_SE.dat") #Data file available on reasonable request

#Set all correlations for which N<=5 or N=NA to NA
data$rMZM[data$nMZM<5.00001] <- NA
data$rMZM[is.na(data$nMZM)] <- NA
data$rMZF[data$nMZF<5.000001] <- NA
data$rMZF[is.na(data$nMZF)] <- NA
data$rDZM[data$nDZM<5.000001] <- NA
data$rDZM[is.na(data$nDZM)] <- NA
data$rDZF[data$nDZF<5.000001] <- NA
data$rDZF[is.na(data$nDZF)] <- NA
data$rDOS[data$nDOS<5.000001] <- NA
data$rDOS[is.na(data$nDOS)] <- NA


## Total number of twin pers per correlation type
#Exclude studies for which number of pairs is <=5
data$nMZM[data$nMZM<5.00001] <- NA
data$nMZM[is.na(data$rMZM)] <- NA
data$nMZF[data$nMZF<5.000001] <- NA
data$nMZF[is.na(data$rMZF)] <- NA
data$nDZM[data$nDZM<5.000001] <- NA
data$nDZM[is.na(data$rDZM)] <- NA
data$nDZF[data$nDZF<5.000001] <- NA
data$nDZF[is.na(data$rDZF)] <- NA
data$nDOS[data$nDOS<5.000001] <- NA
data$nDOS[is.na(data$rDOS)] <- NA


#fisher z transform of all correlations used
data$zrMZM <- fish.z(data$rMZM)
data$zrMZF <- fish.z(data$rMZF)
data$zrDZM <- fish.z(data$rDZM)
data$zrDZF <- fish.z(data$rDZF)
data$zrDOS <- fish.z(data$rDOS)


# Compute MZ statistics
#Compute difference in rMZ between same-sex male and female twin pairs
data$d_rMZMF = data$zrMZM - data$zrMZF
#Compute SE of difference
data$SEd_rMZMF = sqrt(data$rMZM_SE^2 + data$rMZF_SE^2)
#Compute z-value (diff/se)
data$z_rMZMF = data$d_rMZMF/data$SEd_rMZMF
#Compute corresponding p-value (two-sided)
data$p_rMZMF = 2*pnorm(-abs(data$z_rMZMF))


## Compute DZ statistics
#Compute difference in rDZ between same-sex male and female twin pairs
data$d_rDZMF = data$zrDZM - data$zrDZF
#Compute SE of difference
data$SEd_rDZMF = sqrt(data$rDZM_SE^2 + data$rDZF_SE^2)
#Compute z-value (diff/se)
data$z_rDZMF = data$d_rDZMF/data$SEd_rDZMF
#Compute corresponding p-value (two-sided)
data$p_rDZMF = 2*pnorm(-abs(data$z_rDZMF))

## Compute dzss statistics

#Meta-analyze M and F DZ correlations
data$dzss_LS=fz2r(sapply(1:nrow(data),function(i) meta_analyze(ess=c(fish.z(min(0.99999,data$rDZM[i])),fish.z(min(0.99999,data$rDZF[i]))),
                                                              ses=c(data$rDZM_SE[i],data$rDZF_SE[i]))$es))
data$SE_dzss_LS=sapply(1:nrow(data),function(i) meta_analyze(ess=c(fish.z(min(0.99999,data$rDZM[i])),fish.z(min(0.99999,data$rDZF[i]))),
                                                            ses=c(data$rDZM_SE[i],data$rDZF_SE[i]))$se)


#Compute z and p-value per studie for difference DZSS  - DZOS (called dzssdos)
data$d_dzssdos = data$dzss_LS - data$rDOS
data$SEd_dzssdos = sqrt(data$SE_dzss_LS^2 + data$rDOS_SE^2)
data$z_dzssdos = data$d_dzssdos/data$SEd_dzssdos 
data$p_dzssdos = 2*pnorm(-abs(data$z_dzssdos))
data$bonf_p_dzssdos = pmin(1,data$p_dzssdos*sum(!is.na(data$p_dzssdos)))


## Compute h2 and c2 least squares statistics for males and females separately
#COmpute h2_LS and c2_LS estimates
data$h2M_LS=2*(data$rMZM - data$rDZM)
data$h2F_LS=2*(data$rMZF - data$rDZF)
data$c2M_LS=2*data$rDZM - data$rMZM
data$c2F_LS=2*data$rDZF - data$rMZF
#Compute h2_LS and c2_LS SE's
data$SE_h2M_LS=sqrt(4*(data$rMZM_SE^2) + 4*(data$rDZM_SE^2))
data$SE_h2F_LS=sqrt(4*(data$rMZF_SE^2) + 4*(data$rDZF_SE^2))
data$SE_c2M_LS=sqrt(4*(data$rDZM_SE^2) + (data$rMZM_SE^2))
data$SE_c2F_LS=sqrt(4*(data$rDZF_SE^2) + (data$rMZF_SE^2))

#Compute z and p-value per studie for difference male-female h2 and c2
data$d_h2MF = data$h2M_LS - data$h2F_LS
data$SEd_h2MF = sqrt(data$SE_h2M_LS^2 + data$SE_h2F_LS^2)
data$z_h2MF = data$d_h2MF/data$SEd_h2MF 
data$p_h2MF = 2*pnorm(-abs(data$z_h2MF))
data$bonf_p_h2MF = pmin(1,data$p_h2MF*sum(!is.na(data$p_h2MF)))

data$d_c2MF = data$c2M_LS - data$c2F_LS
data$SEd_c2MF = sqrt(data$SE_c2M_LS^2 + data$SE_c2F_LS^2)
data$z_c2MF = data$d_c2MF/data$SEd_c2MF 
data$p_c2MF = 2*pnorm(-abs(data$z_c2MF))
data$bonf_p_c2MF = pmin(1,data$p_c2MF*sum(!is.na(data$p_c2MF)))

#Extract study/trait-level statistics used in paper (Table 1)

h0_tested <- c("h2m=h2f","c2m=c2f","rdzss=rdos")
n_traits <- c(sum(!is.na(data$p_h2MF)),sum(!is.na(data$p_c2MF)),sum(!is.na(data$p_dzssdos)))
n_twinpairs <- c(sum(data[!is.na(data$p_h2MF),.(nMZM,nMZF,nDZM,nDZF)]),
             sum(data[!is.na(data$p_c2MF),.(nMZM,nMZF,nDZM,nDZF)]),
             sum(data[!is.na(data$p_dzssdos),.(nDZM,nDZF,nDOS)]))
#Trait categories are added below after the trait category level data have been processed
n_trait_categories <- NA
tab1 <- data.table(h0_tested=h0_tested,n_traits=n_traits,n_twinpairs=n_twinpairs,n_trait_categories=n_trait_categories)


#Number and Percentages significant results on trait level with and without bonf correction
message("h2 hypothesis")
sum(na.omit(data$bonf_p_h2MF<0.05))
mean(na.omit(data$bonf_p_h2MF<0.05))
sum(na.omit(data$p_h2MF<0.05))
mean(na.omit(data$p_h2MF<0.05))

message("c2 hypothesis")
sum(na.omit(data$bonf_p_c2MF<0.05))
mean(na.omit(data$bonf_p_c2MF<0.05))
sum(na.omit(data$p_c2MF<0.05))
mean(na.omit(data$p_c2MF<0.05))

message("rDOS=rDZSS hypothesis")
sum(na.omit(data$bonf_p_dzssdos<0.05))
mean(na.omit(data$bonf_p_dzssdos<0.05))
sum(na.omit(data$p_dzssdos<0.05))
mean(na.omit(data$p_dzssdos<0.05))

###############################
### PLOT FIGURES TRAIT LEVEL###
###############################

#### START FIGURE 1###

#Figure settings
width=6
height=6
alab="a"
blab="b"
clab="c"
dlab="d"
cexleg=0.7
cexmain=0.5
cexlab=0.5
tblack=rgb(0,0,0,alpha=.10)   #zwart transparant


if(save_tiff){
  tiff(figure1File,width=width,height=height,res=300,unit="in")
}

par(mfrow=c(2,2), pty="s",mar=c(5, 4, 4, 2) + 0.1)

#Figure 1a voor h2 - all traits (individual studies)
x=data$h2M_LS
y=data$h2F_LS
p=data$p_h2MF

or <- order(ifelse(x<y&p<.05/sum(!is.na(p))  ,'firebrick1', ifelse (x>y&p<.05/sum(!is.na(p)),'cyan', tblack)))
plot(x[or],y[or], xlab=expression(paste('h'^2*''['male'])), ylab=expression(paste('h'^2*''['female'])), col = ifelse(x<y&p<.05/sum(!is.na(p))  ,'firebrick1', ifelse (x>y&p<.05/sum(!is.na(p)),'cyan', tblack))[or], pch=20, main="", xlim=c(-2,2.5), ylim=c(-2,2.5), cex=cexmain,cex.main=cexmain,las=1,bty="n")
abline(0,1, col="grey",ylim=c(-2,2),xlim=c(-2,2))
mtext(adj=0, alab)

#Figure 1b voor c2 - all traits
x=data$c2M_LS
y=data$c2F_LS
p=data$p_c2MF

or <- order(ifelse(x<y&p<.05/sum(!is.na(p))  ,'firebrick1', ifelse (x>y&p<.05/sum(!is.na(p)),'cyan', tblack)))
plot(x[or],y[or], xlab=expression(paste('c'^2*''['male'])), ylab=expression(paste('c'^2*''['female'])), abline(0,1, col="grey"), col = ifelse(x<y&p<.05/sum(!is.na(p))  ,'firebrick1', ifelse (x>y&p<.05/sum(!is.na(p)),'cyan', tblack))[or], pch=20, main="", xlim=c(-2,2.5), ylim=c(-2,2.6),bty="n",las=1,cex=cexmain,cex.main=cexmain)
legend("topleft",c("female > male","males > female","no difference"),cex=cexleg,col=c("firebrick1","cyan", tblack),pch=20,bty="n")
mtext(adj=0, blab)

#Figure 1c histogram h2 sex-difference
hist(data$d_h2MF, main="", col='grey', breaks=100, xlab=expression('h'^2*''['male']-'h'^2*''['female']),las=1,xlim=c(-2,2.5))
mtext(adj=0,clab)
#Figure 1c histogram c2 sex-difference
hist(data$d_c2MF, main="", col='grey', breaks=100, xlab=expression('c'^2*''['male']-'c'^2*''['female']),las=1,xlim=c(-2,2.5))
mtext(adj=0,dlab)

if(save_tiff){
  dev.off()
}
###END FIGURE 1###


#### START FIGURE 2###

#Figure settings
width=7
height=3.5
cexmain=0.8
cexleg=0.8
rdoslab <- expression('r'['DOS'])
dzsslab <- expression('r'['DZSS'])


if(save_tiff){
  tiff(figure2File,width=width,height=height,units="in",res=300)
}

par(mfrow=c(1,2), pty="s",mar=c(4,3,2,1))

#Figure 2a 
x=data$dzss_LS
y=data$rDOS
p=data$p_dzssdos

or <- order(ifelse(x<y&p<.05/sum(!is.na(p))  ,'firebrick1', ifelse(x>y&p<.05/sum(!is.na(p)),'cyan', tblack)))
plot(x[or],y[or], xlab=dzsslab, ylab=rdoslab, abline(0,1, col="grey"), col = ifelse(x<y&p<.05/sum(!is.na(p))  ,'firebrick1', ifelse(x>y&p<.05/sum(!is.na(p)),'cyan', tblack))[or], pch=20, xlim=c(-0.6,1), ylim=c(-0.6,1), cex.main=cexmain,bty="n",las=1)
mtext(alab,adj=0,side=3,cex=1)

legend("topleft",c(expression('r'['DOS']*' > r'['DZSS']),expression('r'['DOS']*' < r'['DZSS']),"no difference"),cex=cexleg,col=c("firebrick1","cyan", tblack),pch=20,bty="n")

#Figure 2b 
hist(data$d_dzssdos, col='grey', main="",breaks=100, xlab=expression('r'['DZSS']*'-r'['DOS']),cex.main=cexmain,las=1)
mtext(blab,adj=0,side=3,cex=1)

if(save_tiff){
  dev.off()
}
#### END FIGURE 2

## Supplemental figures raw data

##Simulation h2 difference assuming h2=0 with SE as computed in this study
#Due to the large variaty in standard errors (and sample sizes) across studies)
#the distribution in h2 differences reflects a mixture distribution of many
#normal distributions with mean zero and different standard deviations

#Figure S2a histogram h2 sex-difference
if(save_tiff){
  tiff(figureS1File,width=width,height=height,res=300,unit="in")
}

par(mfrow=c(2,2), pty="s",mar=c(4,3,2,1))

#Figure S1a histogram h2 sex-difference
h2_sex_diff_ses_null <- rnorm(length(na.omit(data$SEd_h2MF)),0,na.omit(data$SEd_h2MF))
hist(h2_sex_diff_ses_null,breaks=100,main="",xlab=expression('h'^2*''['male']-'h'^2*''['female']))
mtext(alab,adj=0,side=3,cex=1)
#Figure S1b histogram h2 sex-difference
c2_sex_diff_ses_null <- rnorm(length(na.omit(data$SEd_c2MF)),0,na.omit(data$SEd_c2MF))
hist(c2_sex_diff_ses_null,breaks=100,main="",xlab=expression('c'^2*''['male']-'c'^2*''['female']))
mtext(blab,adj=0,side=3,cex=1)

#Figure S2c histogram meta-analysis dzsspoint  - rDOS

hist(data$d_dzssdos, col='grey', main="",breaks=100, xlab=expression('r'['DZSS']*'-r'['DOS']),cex.main=cexmain,las=1)
mtext(clab,adj=0,side=3,cex=1)

if(save_tiff)
{
  dev.off()
}
### END FIGURE S1 ###


###############################
## on meta-outcomes (level 3, trait categories)
###############################

#Meta-analyzed trait category data
data <- data.table(read.csv("DatasetS1.csv",header=T))

#Only select trait categories with at least 500 twin pairs and at least 10 contributing studies

data$rMZM[data$nMZM<500 | data$freq_rMZM < 10] <- NA
data$rMZF[data$nMZF<500 | data$freq_rMZF < 10] <- NA
data$rDZM[data$nDZM<500 | data$freq_rDZM < 10] <- NA
data$rDZF[data$nDZF<500 | data$freq_rDZF < 10] <- NA
data$rDOS[data$nDOS<500 | data$freq_rDOS < 10] <- NA

data$nMZM[data$nMZM<500 | data$freq_rMZM < 10] <- NA
data$nMZF[data$nMZF<500 | data$freq_rMZF < 10] <- NA
data$nDZM[data$nDZM<500 | data$freq_rDZM < 10] <- NA
data$nDZF[data$nDZF<500 | data$freq_rDZF < 10] <- NA
data$nDOS[data$nDOS<500 | data$freq_rDOS < 10] <- NA


data$d_rMZMF = data$rMZM - data$rMZF
data$SEd_rMZMF = sqrt(data$SE_MZM^2 + data$SE_MZF^2)
data$z_rMZMF = data$d_rMZMF/data$SEd_rMZMF
data$p_rMZMF = 2*pnorm(-abs(data$z_rMZMF))

data$d_rDZMF = data$rDZM - data$rDZF
data$SEd_rDZMF = sqrt(data$SE_DZM^2 + data$SE_DZF^2)
data$z_rDZMF = data$d_rDZMF/data$SEd_rDZMF
data$p_rDZMF = 2*pnorm(-abs(data$z_rDZMF))

which(data$p_rDZMF*sum(!is.na(data$p_rDZMF))<0.05)

#Calculate h2_LS estimates
data$h2M_LS=2*(data$rMZM - data$rDZM)
data$h2F_LS=2*(data$rMZF - data$rDZF)
data$c2M_LS=2*data$rDZM - data$rMZM
data$c2F_LS=2*data$rDZF - data$rMZF
#Calculate h2_LS SE's
data$SE_h2M_LS=sqrt(4*(data$SE_MZM^2) + 4*(data$SE_DZM^2))
data$SE_h2F_LS=sqrt(4*(data$SE_MZF^2) + 4*(data$SE_DZF^2))
data$SE_c2M_LS=sqrt(4*(data$SE_DZM^2) + (data$SE_MZM^2))
data$SE_c2F_LS=sqrt(4*(data$SE_DZF^2) + (data$SE_MZF^2))

#calculate z and p-value per studie for difference male-female h2 c2
data$d_h2MF = data$h2M_LS - data$h2F_LS
data$SEd_h2MF = sqrt(data$SE_h2M_LS^2 + data$SE_h2F_LS^2)
data$z_h2MF = data$d_h2MF/data$SEd_h2MF 
data$p_h2MF = 2*pnorm(-abs(data$z_h2MF))

data$d_c2MF = data$c2M_LS - data$c2F_LS
data$SEd_c2MF = sqrt(data$SE_c2M_LS^2 + data$SE_c2F_LS^2)
data$z_c2MF = data$d_c2MF/data$SEd_c2MF 
data$p_c2MF = 2*pnorm(-abs(data$z_c2MF))

data$dzss_LS=fz2r(sapply(1:nrow(data),function(i) meta_analyze(ess=c(fish.z(min(0.99999,data$rDZM[i])),fish.z(min(0.99999,data$rDZF[i]))),
                                                              ses=c(data$SE_DZM[i],data$SE_DZF[i]))$es))
data$SE_dzss_LS=sapply(1:nrow(data),function(i) meta_analyze(ess=c(fish.z(min(0.99999,data$rDZM[i])),fish.z(min(0.99999,data$rDZF[i]))),
                                                            ses=c(data$SE_DZM[i],data$SE_DZF[i]))$se)


data$d_dzssdos = data$dzss_LS - data$rDOS
data$SEd_dzssdos = sqrt(data$SE_dzss_LS^2 + data$SE_DOS^2)
data$z_dzssdos = data$d_dzssdos/data$SEd_dzssdos 
data$p_dzssdos = 2*pnorm(-abs(data$z_dzssdos))

#Complete trait category information in table 1 (tab1)
tab1$n_trait_categories <- c(length(data[!is.na(p_h2MF),ICD.10.ICF.subchapter]),
                             length(data[!is.na(p_c2MF),ICD.10.ICF.subchapter]),
                             length(data[!is.na(p_dzssdos),ICD.10.ICF.subchapter]))


data[,bonf_p_h2MF:=pmin(1,p_h2MF*50)]
data[,bonf_p_c2MF:=pmin(1,p_c2MF*50)]
data[,bonf_p_dzssdos:=pmin(1,p_dzssdos*50)]

#Write result table (Table S2)
fwrite(data[!is.na(p_h2MF) | !is.na(p_c2MF) | !is.na(p_dzssdos),],file="DatasetS1.csv")


#### Extract significant results on trait level (Table 2)
tab2 <- data[bonf_p_h2MF<0.05 | bonf_p_c2MF<0.05 | bonf_p_dzssdos<0.05 ,
                         .(ICD.10.ICF.subchapter,
                           d_h2MF,bonf_p_h2MF,
                           d_c2MF,bonf_p_c2MF,
                           d_dzssdos,bonf_p_dzssdos)]

names(tab2) <- c("trait_category","d_h2MF","bonf_p_h2MF","d_c2MF","bonf_p_c2MF","d_dzssdos","bonf_p_dzssdos")
tab2[,minp:=pmin(bonf_p_h2MF,bonf_p_c2MF,bonf_p_dzssdos)]
setorder(tab2,bonf_p_dzssdos)
tab2

#Number and Percentages significant results on trait category level with and without bonf correction
message("h2 hypothesis")
sum(na.omit(data$bonf_p_h2MF<0.05))
mean(na.omit(data$bonf_p_h2MF<0.05))
sum(na.omit(data$p_h2MF<0.05))
mean(na.omit(data$p_h2MF<0.05))

message("c2 hypothesis")
sum(na.omit(data$bonf_p_c2MF<0.05))
mean(na.omit(data$bonf_p_c2MF<0.05))
sum(na.omit(data$p_c2MF<0.05))
mean(na.omit(data$p_c2MF<0.05))

message("rDOS=rDZSS hypothesis")
sum(na.omit(data$bonf_p_dzssdos<0.05))
mean(na.omit(data$bonf_p_dzssdos<0.05))
sum(na.omit(data$p_dzssdos<0.05))
mean(na.omit(data$p_dzssdos<0.05))


                             

########################################
## PLOT FIGURES TRAIT CATEGORY LEVEL ###
########################################


## Start FIGURE 3 plot voor h2 - all traits
width=7
height=3.5
cexmain=0.8
cexleg=0.8

if(save_tiff){
  tiff(figure3File,width=width,height=height,unit="in",res=300)
}

par(mfrow=c(1,2), pty="s",mar=c(4.5,4.5,1.5,1.5))

##fig 3a: h2 -trait categories
x=data$h2M_LS
y=data$h2F_LS
p=data$p_h2MF

plot(x,y, xlab=expression(paste('h'^2*''['male'])), ylab=expression(paste('h'^2*''['female'])),  abline(0,1, col="grey"), col = ifelse(x<y&p<.05/sum(!is.na(p))  ,'firebrick1', ifelse (x>y&p<.05/sum(!is.na(p)),'cyan', tblack)), pch=20, xlim=c(-.2,1.2), ylim=c(-.2,1.2), main="", cex.main=cexmain,las=1,bty="n")
mtext(alab,adj=0)

#Figure 3b:  c2 - trait categories
x=data$c2M_LS
y=data$c2F_LS
p=data$p_c2MF


plot(x,y, xlab=expression(paste('c'^2*''['male'])), ylab=expression(paste('c'^2*''['female'])),  abline(0,1, col="grey"), col = ifelse(x<y&p<.05/sum(!is.na(p))  ,'firebrick1', ifelse (x>y&p<.05/sum(!is.na(p)),'cyan', tblack)), pch=20, xlim=c(-.4,.8), ylim=c(-.4,.8), main="", cex.main=cexmain,cex=cexmain,las=1,bty="n")
mtext(blab,adj=0)
legend("topleft",c("female > male","male > female","no difference"),cex=cexleg,col=c("firebrick1","cyan", tblack),pch=20,bty="n")

if(save_tiff){
  dev.off()
}
### END FIGURE 3


### START FIGURE 4######
width=3.5
height=3.5
maincex=1
cexleg=1
dzsslab <- expression('r'['DZSS'])
rdoslab <- expression('r'['DOS'])


if(save_tiff){
  tiff(figure4File,width=width,height=height,res=300,unit="in")
}

par(mfrow=c(1,1), pty="s",mar=c(4,4,1,1))

##Figure 4: dzss-dos  trait categories
x=data$dzss_LS
y=data$rDOS
p=data$p_dzssdos

plot(x,y, xlab=dzsslab, ylab=rdoslab,  col = ifelse(x<y&p<0.05/sum(!is.na(p))  ,'firebrick1', ifelse (x>y&p<0.05/sum(!is.na(p)),'cyan', tblack)), pch=20, main="" , xlim=c(-.1, 0.7), ylim=c(-0.1, 0.7), cex.main=cexmain,cex=cexmain,las=1,bty="n" )
abline(0,1, col="grey")
legend("topleft", c(expression('r'['DOS']*' > r'['DZSS']),expression('r'['DOS']*' < r'['DZSS']),'no difference'),cex=cexleg,col=c("firebrick1","cyan", tblack),pch=20,bty="n")

if(save_tiff){
  dev.off()
}

### START FIGURE 4######
width=3.5
height=3.5
maincex=1
cexleg=1
dzsslab <- expression('r'['DZSS'])
rdoslab <- expression('r'['DOS'])


if(save_tiff){
  tiff(figure4File,width=width,height=height,res=300,unit="in")
}

par(mfrow=c(1,1), pty="s",mar=c(4,4,1,1))

##Figure 4: dzss-dos  trait categories
x=data$dzss_LS
y=data$rDOS
p=data$p_dzssdos

plot(x,y, xlab=dzsslab, ylab=rdoslab,  col = ifelse(x<y&p<0.05/sum(!is.na(p))  ,'firebrick1', ifelse (x>y&p<0.05/sum(!is.na(p)),'cyan', tblack)), pch=20, main="" , xlim=c(-.1, 0.7), ylim=c(-0.1, 0.7), cex.main=cexmain,cex=cexmain,las=1,bty="n" )
abline(0,1, col="grey")
legend("topleft", c(expression('r'['DOS']*' > r'['DZSS']),expression('r'['DOS']*' < r'['DZSS']),'no difference'),cex=cexleg,col=c("firebrick1","cyan", tblack),pch=20,bty="n")

if(save_tiff){
  dev.off()
}
